# Supplementary material for: Endoplasmic Reticulum Proteins Impact Penetrance in a Pink1-Mutant Drosophila Model
Source: Int J Mol Sci. 2025 Jan 24;26(3):979. doi: 10.3390/ijms26030979 (PMC11816808; doi:10.3390/ijms26030979)
Supplement: Supplementary file 1 [file ijms-26-00979-s001.zip]

Archive with 1 entries (1 files):
- ijms-3402859-supplementary.xlsx
