# Supplementary material for: Endoplasmic Reticulum Proteins Impact Penetrance in a Pink1-Mutant Drosophila Model
Source: Int J Mol Sci. 2025 Jan 24;26(3):979. doi: 10.3390/ijms26030979 (PMC11816808; doi:10.3390/ijms26030979)
Supplement: Supplementary file 1 [file ijms-26-00979-s001.zip › ijms-3402859-supplementary.xlsx]

## Sheet: Table 1
MutFlyingVsNot	FlyingVsNot	AveExpr	F	P.Value	adj.P.Val	diffLFC	hsapiens_homolog_ensembl_gene_comb	ext_gene.1
0.384535	0.924423	4.57283	6.07486	0.00614699	0.0308137	0.415973	ENSG00000026652,ENSG00000160216	AGPAT4
0.220339	0.476515	2.986	10.364	0.000385994	0.0052522	0.462397	ENSG00000170430	MGMT
0.233109	0.122003	4.74408	5.78871	0.00754114	0.0353079	1.91069	ENSG00000120805	ARL1
0.132438	0.285983	4.41109	6.73284	0.00388198	0.0229407	0.463098	ENSG00000241553	ARPC4
0.247815	0.592286	2.19335	13.2388	7.77275e-05	0.00180333	0.418404	ENSG00000036549	ZZZ3
1.10157	1.28429	-1.48882	9.78603	0.000544584	0.0065556	0.857727	ENSG00000131686,ENSG00000168748,ENSG00000063180,ENSG00000169239,ENSG00000178538,ENSG00000074410,ENSG00000164879,ENSG00000174990,ENSG00000107159,ENSG00000133742,ENSG00000185015	CA6
-0.239396	-0.696743	4.39344	10.175	0.000431591	0.00563059	0.343593	ENSG00000148835	TAF5
-0.137627	-0.391913	4.20022	6.41246	0.004847	0.0265169	0.351166	ENSG00000101624	CEP76
-0.404131	-1.22009	-1.28939	5.62167	0.00850808	0.0384062	0.33123	ENSG00000099219	ERMP1
-0.28079	-0.439989	4.01804	5.08095	0.0126596	0.0497183	0.638175	ENSG00000163344	PMVK
-0.422949	-0.644396	2.78233	5.07318	0.012733	0.0498888	0.65635	ENSG00000100116	GCAT
-0.254651	-0.66496	3.09643	12.8439	9.59036e-05	0.00205339	0.382956	ENSG00000197891,ENSG00000112499,ENSG00000172940,ENSG00000004809,ENSG00000197901,ENSG00000144671,ENSG00000157703,ENSG00000146477,ENSG00000197208,ENSG00000197375,ENSG00000163393,ENSG00000149742,ENSG00000259803,ENSG00000196600,ENSG00000184999,ENSG00000137204,ENSG00000168065,ENSG00000175003,ENSG00000149452,ENSG00000197658,ENSG00000092096,ENSG00000137266	SLC22A12
-0.363264	-0.158597	5.50504	5.13795	0.0121341	0.0482966	2.29049	ENSG00000078618	NRDC
-0.127589	-0.383646	6.50717	10.19	0.000427766	0.00560435	0.332571	ENSG00000196663	TECPR2
0.196341	0.532091	4.38265	6.44239	0.00474684	0.0261253	0.368999	ENSG00000198917	SPOUT1
-0.203097	-0.419143	5.99498	8.87718	0.00095145	0.0094322	0.484554	ENSG00000155380,ENSG00000108932,ENSG00000112394,ENSG00000163053,ENSG00000174327,ENSG00000141526,ENSG00000165449,ENSG00000170190,ENSG00000147100,ENSG00000118596,ENSG00000174326,ENSG00000152779,ENSG00000100156,ENSG00000168679	SLC16A1
-0.192193	-0.415051	8.14288	9.12812	0.000813883	0.00845575	0.46306	ENSG00000118307	DNAI7
0.15836	0.475927	3.21265	11.4443	0.000207077	0.00340684	0.33274	ENSG00000174151,ENSG00000114395	CYB561D1
-0.260139	-0.357536	2.2557	5.62108	0.00851177	0.0384098	0.727587	ENSG00000089060	SLC8B1
0.18743	0.232191	4.71541	6.93827	0.0033727	0.0210008	0.807221	ENSG00000171174	RBKS
-0.190156	-0.369986	8.28493	7.91016	0.00176455	0.0139134	0.513955	ENSG00000197563	PIGN
-0.235272	-0.650655	5.80521	14.6358	3.78184e-05	0.00109613	0.361593	ENSG00000171595	DNAI2
-0.31443	-0.449635	4.76022	5.49013	0.00936251	0.0409297	0.6993	ENSG00000154262,ENSG00000107331,ENSG00000198691,ENSG00000167972,ENSG00000179869,ENSG00000064687,ENSG00000141338,ENSG00000154263,ENSG00000144452,ENSG00000154258	ABCA6
-0.421288	-0.666335	3.51122	6.57072	0.00434174	0.0246347	0.632247	ENSG00000181192	DHTKD1
-0.226702	-0.560396	5.45828	13.9922	5.24757e-05	0.00138195	0.40454	ENSG00000198089	SFI1
0.199574	0.224919	5.83941	6.09481	0.00606063	0.0305841	0.887314	ENSG00000138028,ENSG00000180398	CGREF1
-0.205442	-0.569461	5.35595	11.2491	0.000231296	0.00364831	0.360767	ENSG00000197748	CFAP43
-0.130092	-0.391841	6.81351	7.89147	0.00178619	0.0140507	0.332001	ENSG00000123130	ACOT9
-0.340396	-0.571153	4.31321	5.4677	0.00951713	0.0413388	0.595981	ENSG00000165983	PTER
-0.33331	-0.955789	5.03187	8.01425	0.00164898	0.0134323	0.348727	ENSG00000227471,ENSG00000162482,ENSG00000264006,ENSG00000196139,ENSG00000187134,ENSG00000151632,ENSG00000198610,ENSG00000053371,ENSG00000198074	AKR1B15
0.14422	0.25417	4.80724	5.76646	0.00766288	0.0356939	0.567413	ENSG00000135002	RFK
-0.349583	-0.261465	5.64774	5.91801	0.0068734	0.0331189	1.33701	ENSG00000205784	ARRDC5
0.212528	0.504304	3.68455	5.67038	0.00821318	0.0375339	0.421428	ENSG00000205784	ARRDC5
-0.25518	-0.412088	6.61518	9.21408	0.000771779	0.00821487	0.619237	ENSG00000089101	CFAP61
0.156439	0.250046	7.30873	5.45987	0.00957174	0.0414484	0.62564	ENSG00000100902	PSMA6
-0.117372	-0.315824	8.396	6.56972	0.00434476	0.0246359	0.371635	ENSG00000118491,ENSG00000250803,ENSG00000164185	ZC2HC1B
-0.418989	-0.551214	6.08619	7.69414	0.00203289	0.015311	0.760121	ENSG00000154262,ENSG00000154265,ENSG00000107331,ENSG00000198691,ENSG00000167972,ENSG00000179869,ENSG00000064687,ENSG00000141338,ENSG00000154263,ENSG00000144452,ENSG00000154258	ABCA6
-0.377123	-1.06433	3.28934	18.3635	6.46171e-06	0.000344988	0.35433	ENSG00000129437,ENSG00000167749,ENSG00000137648,ENSG00000103023,ENSG00000258223,ENSG00000169035,ENSG00000142515,ENSG00000167754,ENSG00000129455,ENSG00000167751,ENSG00000167757,ENSG00000167748,ENSG00000186474	KLK14
-0.168846	-0.332211	6.44505	5.82296	0.00735778	0.0346859	0.508248	ENSG00000158545	ZC3H18
-0.271277	-0.53402	5.21704	9.21467	0.0007715	0.00821487	0.507991	ENSG00000137822	TUBGCP4
0.296846	0.403677	4.54393	5.69103	0.00809145	0.0371821	0.735356	ENSG00000148344,ENSG00000008394	PTGES
-0.231621	-0.351154	6.65625	7.43217	0.00241807	0.017106	0.6596	ENSG00000118307	DNAI7
-0.499082	-0.419549	6.6668	6.07582	0.00614278	0.0308137	1.18957	ENSG00000118307	DNAI7
0.227886	0.470459	3.27903	6.11102	0.00599141	0.0304355	0.484391	ENSG00000274523	RCC1L
-0.200374	-0.56919	4.0609	10.6212	0.000332014	0.00472569	0.352034	ENSG00000069849	ATP1B3
-0.29416	-0.520053	6.45641	7.96813	0.00169915	0.0136569	0.565634	ENSG00000206530	CFAP44
0.312765	0.695204	3.08078	9.97063	0.000487461	0.00610428	0.449889	ENSG00000188352	FOCAD
-0.179488	-0.310836	5.72506	7.43618	0.00241161	0.0170932	0.577434	ENSG00000178199,ENSG00000205978,ENSG00000149289,ENSG00000163874,ENSG00000102921,ENSG00000100441,ENSG00000102053	ZC3H12D
-0.2344	-0.461034	3.17154	8.78775	0.00100631	0.00976484	0.508423	ENSG00000154262,ENSG00000179869,ENSG00000141338,ENSG00000154258	ABCA6
-0.154754	-0.337019	5.03758	5.78785	0.00754581	0.0353079	0.459185	ENSG00000124812,ENSG00000139278,ENSG00000124490,ENSG00000173401,ENSG00000096006,ENSG00000103196,ENSG00000157335,ENSG00000157322,ENSG00000140839,ENSG00000137558,ENSG00000101074,ENSG00000121005,ENSG00000180481	CRISP1
-0.248881	-0.60993	2.94887	7.11546	0.00299061	0.0195175	0.408049	ENSG00000023041	ZDHHC6
0.162631	0.282234	3.54549	5.2317	0.0113197	0.046164	0.576228	ENSG00000103316	CRYM
-0.125858	-0.351319	7.5829	6.71499	0.00392994	0.0231478	0.358244	ENSG00000197563	PIGN
0.118633	0.275211	5.03107	7.5462	0.00224161	0.0163377	0.431061	ENSG00000171928	TVP23B
-0.470286	-1.04096	3.35878	11.5762	0.000192255	0.00323524	0.451782	ENSG00000154262,ENSG00000107331,ENSG00000198691,ENSG00000167972,ENSG00000179869,ENSG00000064687,ENSG00000141338,ENSG00000154263,ENSG00000144452,ENSG00000154258	ABCA6
-0.24854	-0.388811	7.07025	5.99151	0.0065222	0.0319713	0.63923	ENSG00000135205,ENSG00000120051	CCDC146
0.0950958	0.212028	4.10865	5.27366	0.0109743	0.0452626	0.448507	ENSG00000143612	C1orf43
-0.208756	-0.286721	6.19386	7.34095	0.00256989	0.0178217	0.728082	ENSG00000175467	SART1
-0.582125	-1.31501	8.37758	7.52437	0.0022743	0.0164766	0.442679	ENSG00000100253	MIOX
0.316158	0.325382	3.54276	6.49169	0.00458664	0.0256196	0.971652	ENSG00000125991	ERGIC3
-0.281499	-0.822076	3.11862	6.55792	0.00438045	0.0247803	0.342425	ENSG00000162616	DNAJB4
0.236573	0.592802	3.97185	7.00488	0.00322329	0.0203661	0.399075	ENSG00000163803	PLB1
0.205771	0.452487	3.88077	11.6322	0.000186311	0.00317135	0.454757	ENSG00000168701	TMEM208
0.362401	0.12473	4.89212	5.2819	0.0109079	0.0450917	2.9055	ENSG00000132432	SEC61G
-0.418486	-0.741275	4.69801	5.18998	0.0116747	0.0470169	0.56455	ENSG00000105607	GCDH
0.156162	0.387398	6.07015	12.0342	0.000148973	0.0027282	0.403106	ENSG00000023318	ERP44
-0.165941	-0.311501	7.53829	5.16301	0.0119105	0.047692	0.532714	ENSG00000197506,ENSG00000156222,ENSG00000137860	SLC28A3
0.124857	0.197082	5.28271	5.61731	0.00853505	0.0384627	0.633529	ENSG00000175203	DCTN2
0.131023	0.362088	4.77535	7.49137	0.00232467	0.0166466	0.361853	ENSG00000143867,ENSG00000164920	OSR1
0.244882	0.326765	1.51806	5.22796	0.0113511	0.0461894	0.749412	ENSG00000125821	DTD1
0.147749	0.247415	5.92736	5.45649	0.00959545	0.0415376	0.597168	ENSG00000154582	ELOC
0.21099	0.330442	8.42037	6.75174	0.00383186	0.0227902	0.638508	ENSG00000162444	RBP7
0.0837931	0.251182	5.21941	6.92795	0.00339651	0.0210701	0.333596	ENSG00000168522	FNTA
-0.294738	-0.862491	7.86202	11.2998	0.000224727	0.00359942	0.341729	ENSG00000156958	GALK2
0.223182	0.120954	5.60215	5.96494	0.00664688	0.0324033	1.84518	ENSG00000124767	GLO1
-0.32682	-0.742608	4.75023	7.92988	0.001742	0.0138175	0.440098	ENSG00000169583,ENSG00000124194,ENSG00000155962,ENSG00000169504,ENSG00000159212,ENSG00000112782,ENSG00000213719,ENSG00000065621,ENSG00000104381,ENSG00000276950,ENSG00000133433,ENSG00000099984,ENSG00000148834	CLIC3
-0.261352	-0.45804	6.27815	7.39643	0.00247638	0.0173634	0.570587	ENSG00000164818	DNAAF5
-0.272408	-0.603951	4.63694	6.89542	0.00347272	0.0214229	0.451044	ENSG00000113924	HGD
0.139125	0.337759	4.34248	5.38946	0.0100782	0.0428733	0.411907	ENSG00000115828,ENSG00000011478	QPCT
-0.204223	-0.411	6.94245	8.05066	0.00161049	0.0132317	0.496892	ENSG00000163029	SMC6
-0.298097	-0.370379	5.78182	6.05557	0.00623174	0.0310745	0.804842	ENSG00000163399	ATP1A1
0.14852	0.203988	6.78579	5.13299	0.0121788	0.0484022	0.728081	ENSG00000105438	KDELR1
-0.489675	-0.476572	3.95715	5.07376	0.0127275	0.0498888	1.02749	ENSG00000183914	DNAH2
-0.416078	-0.570131	5.38688	6.09923	0.00604169	0.0305508	0.729793	ENSG00000007174	DNAH9
-0.236693	-0.680485	4.81068	14.0326	5.13956e-05	0.00136925	0.347831	ENSG00000198026,ENSG00000020256	ZNF335
-0.243227	-0.422226	6.06902	10.2409	0.000415074	0.00551249	0.57606	ENSG00000141519	CCDC40
-0.158535	-0.323639	7.79414	6.3861	0.00493709	0.0267892	0.489852	ENSG00000100412	ACO2
-0.0890128	-0.258912	8.78921	5.90088	0.00695814	0.0333459	0.343796	ENSG00000147316	MCPH1
-0.287276	-0.442935	9.44691	6.74316	0.00385452	0.0228627	0.648575	ENSG00000151376,ENSG00000082212,ENSG00000065833	ME3
-0.286673	-0.477869	4.80026	9.65338	0.000590024	0.00686846	0.599897	ENSG00000138119	MYOF
0.181282	0.418682	5.65134	5.52999	0.00909436	0.0401796	0.432981	ENSG00000131446	MGAT1
-0.191942	-0.571512	2.64622	5.42973	0.00978513	0.0421119	0.33585	ENSG00000011143	MKS1
-0.221137	-0.343498	5.9546	6.75	0.00383645	0.0227992	0.64378	ENSG00000176248	ANAPC2
0.55066	1.08607	-1.04691	10.9888	0.000268403	0.00406462	0.507022	ENSG00000166886	NAB2
0.168677	0.455143	2.69473	5.0911	0.0125643	0.0494169	0.370603	ENSG00000197993	KEL
-0.271371	-0.467835	2.97669	6.74413	0.00385195	0.0228627	0.580058	ENSG00000135205,ENSG00000120051	CCDC146
-0.150901	-0.284443	5.02407	8.29078	0.00137948	0.0120491	0.530514	ENSG00000163281	GNPDA2
0.747552	2.05759	-1.09427	5.6333	0.00843667	0.0382583	0.363315	ENSG00000163218,ENSG00000159527,ENSG00000161031,ENSG00000008438	PGLYRP4
0.139874	0.338272	4.56495	8.51327	0.00119681	0.01092	0.413496	ENSG00000142892	PIGK
-0.277295	-0.104244	7.0723	6.99502	0.00324495	0.0204738	2.66006	ENSG00000183943	PRKX
-0.279929	-0.712838	6.40846	11.9567	0.000155495	0.00279722	0.392697	ENSG00000166473,ENSG00000078795,ENSG00000277481,ENSG00000130943,ENSG00000118762,ENSG00000008710,ENSG00000158683	PKD1L2
-0.329189	-0.836927	6.56259	8.34287	0.00133419	0.0117824	0.393331	ENSG00000128059	PPAT
-0.460462	-1.14261	7.65401	14.7881	3.50337e-05	0.00103268	0.40299	ENSG00000065911	MTHFD2
0.742029	1.12444	-0.904014	7.83195	0.00185705	0.0144119	0.659911	ENSG00000100228	RAB36
-0.1413	-0.327656	7.19851	11.2465	0.000231635	0.00364852	0.431245	ENSG00000204764	RANBP17
-0.62541	-1.46603	2.78953	10.3686	0.000384943	0.0052522	0.426601	ENSG00000123453	SARDH
0.210822	0.175754	6.01713	5.41334	0.00990333	0.0424693	1.19953	ENSG00000157020	SEC13
-0.163514	-0.27155	8.35337	5.39206	0.010059	0.0428504	0.602151	ENSG00000009790	TRAF3IP3
-0.244697	-0.667746	6.95918	5.9164	0.00688132	0.033145	0.366451	ENSG00000130988	RGN
0.194604	0.443234	4.1969	5.7394	0.00781378	0.0361938	0.439054	ENSG00000135218,ENSG00000138760	CD36
0.305992	0.146938	3.01613	6.92863	0.00339494	0.0210701	2.08246	ENSG00000173653	RCE1
0.285726	0.159443	4.26939	5.84464	0.00724421	0.0342965	1.79202	ENSG00000153037	SRP19
0.122697	0.302901	5.98822	7.78469	0.00191545	0.0147263	0.405073	ENSG00000182934	SRPRA
0.0898479	0.193489	5.9947	5.24024	0.0112485	0.0459974	0.464355	ENSG00000169756,ENSG00000072163,ENSG00000256671,ENSG00000256977	LIMS1
-0.713577	-1.92847	6.08353	12.0541	0.000147351	0.00271689	0.370023	ENSG00000214013,ENSG00000090402,ENSG00000257335,ENSG00000257743,ENSG00000171298,ENSG00000164976	GANC
0.213971	0.449235	4.07034	7.1691	0.00288428	0.0190954	0.476302	ENSG00000136827	TOR1A
0.211021	0.381075	5.87197	7.68631	0.0020434	0.0153301	0.553751	ENSG00000065308	TRAM2
0.295384	0.234582	6.55881	5.87141	0.00710649	0.033801	1.25919	ENSG00000140612	SEC11A
0.259342	0.116422	3.95497	5.64455	0.00836816	0.038046	2.2276	ENSG00000143222	UFC1
0.220401	0.138959	8.16278	6.46808	0.00466263	0.0259121	1.58609	ENSG00000213760	ATP6V1G2
0.273442	0.501892	4.81298	5.75937	0.00770214	0.035789	0.544823	ENSG00000089248	ERP29
0.163498	0.399298	2.99096	8.86982	0.00095584	0.00945519	0.409465	ENSG00000159063	ALG8
0.116208	0.217248	7.94897	5.21519	0.0114588	0.0465208	0.534907	ENSG00000006047	YBX2
-0.0760108	-0.195089	7.68685	5.09941	0.0124867	0.0492891	0.389621	ENSG00000100442	FKBP3

## Sheet: Table 2
Sample+A1:E32	Group	processed	aligned	percentage
GC055040	Controls	31677196	28332933	89.4
GC055041	Controls	38036898	34312696	90.2
GC055042	Group 2	28075019	25575911	91.1
GC055043	Group 2	28194636	25479037	90.4
GC055044	Group 2	29534428	26533771	89.8
GC055045	Group 2	26509104	20504194	77.3
GC055046	Group 2	27027380	23685971	87.6
GC055047	Group 2	14213637	12688999	89.3
GC055048	Group 2	8018541	6906811	86.1
GC055049	Group 2	28149393	25412674	90.3
GC055050	Group 3	21536585	19525733	90.7
GC055051	Group 4	14993057	13242495	88.3
GC055052	Group 3	19648516	16791250	85.5
GC055053	Group 4	11470462	9765656	85.1
GC055054	Group 3	17935700	16034868	89.4
GC055055	Group 4	18702380	17064278	91.2
GC055056	Group 3	23744984	21747921	91.6
GC055057	Group 4	16418196	14536669	88.5
GC055058	Group 3	14562011	12347245	84.8
GC055059	Group 4	16197323	13378359	82.6
GC055060	Group 3	20674057	18069247	87.4
GC055061	Group 4	27062967	22458761	83
GC055062	Group 3	28870061	26344785	91.3
GC055063	Group 4	25935702	23612864	91
GC055064	Group 3	34990951	30699031	87.7
GC055065	Group 4	48775394	41292496	84.7
GC055066	Group 3	39410728	35613932	90.4
GC055067	Group 4	17765357	15797538	88.9
GC055068	Group 3	15646153	14235047	91
GC055069	Group 4	39752322	34672922	87.2
Median		24840343	2.11261e+07	89.1
